# Supplementary material for: Some considerations for analyzing biodiversity using integrative metagenomics and gene networks
Source: Biol Direct. 2010 Jul 30;5:47. doi: 10.1186/1745-6150-5-47 (PMC2921367; doi:10.1186/1745-6150-5-47)
Supplement: Additional file 1 — Corallinales dataset. [file 1745-6150-5-47-S1.XLS]

## Sheet: Sheet1
Construction of the dataset:
All the specimens used in the analyses are deposited at the cryptogamic herbarium (PC, Herbarium, MNHN, Paris).
DNA was extracted using a DNeasy Plant Kit (Qiagen Gmbh, Hilden, Germany) following the manufacturer’s instructions.
The CO1 was amplified with polymerase chain reaction (PCR) using specific barcode red algae primers: GazF1 / GazR1 (Saunders 2005).
The psbA was amplified using primers psbAF1 and psbAR2 (Yoon et al. 2002).
Both PCR conditions consisted in 35 cycles comprising an initial denaturation at 94 °C for 3 min, followed by 94°C for 45 s,
annealing for 45 s at 50°C, and extension at 72°C for 1 min, followed by a final extension of 6 min at 72°C.
The PCR products were purified and used for cycle sequencing with the primers of the initial reactions.
These last two steps were performed by Genoscope (http://www.genoscope.fr).
Sequences were edited and analysed using Sequencher TM 4.1 (Gene Codes Corporation, Michigan).
We sequenced as many specimens as possible for both genes resulting in: 240 sequences for CO1, 495 for psbA, and 206 specimens for both genes.
Sequences were deposited in GENBANK and aligned with BioEdit 7.0.5.3 (Hall 1999).
No ambiguous regions was observed in the CO1 or in the psbA alignments.
To avoid contamination, BLASTs were systematically done against GenBank and BOLD databases.
Phylogenetic analyses including sequences from other red algae deposited on GenBank were also used to detect contamination from epiphytic red algae.
Geographic origins:
Voucher number	Collector	Date (day.month.year)	Country	Station	psbA	CO1
FRA0675	FR	05.08.2007	Guadeloupe	Les Alizées, Le Moule	GQ917697	-
FRA0710	FR	05.08.2007	Guadeloupe	Les Alizées, Le Moule	GQ917698	GQ917505
FRA0807	FR	14.08.2007	Guadeloupe	Marie-Galante	GQ917699	-
FRA0809	FR	14.08.2007	Guadeloupe	Marie-Galante	GQ917700	GQ917506
FRA0810	FR	14.08.2007	Guadeloupe	Marie-Galante	GQ917701	-
FRA0817	FR	25.08.2007	Guadeloupe	Les Alizées, Le Moule	GQ917702	GQ917507
FRA0820	FR	25.08.2007	Guadeloupe	Les Alizées, Le Moule	GQ917703	GQ917508
FRA0821	FR	25.08.2007	Guadeloupe	Les Alizées, Le Moule	GQ917435	GQ917246
FRA0822	FR	25.08.2007	Guadeloupe	Les Alizées, Le Moule	GQ917704	GQ917509
FRA0823	FR	25.08.2007	Guadeloupe	Les Alizées, Le Moule	GQ917705	-
LBC0001	LB	01.07.2007	France	Brittany, Ile de Groix, Basse Mélite	GQ917436	GQ917247
LBC0004	LB	01.07.2007	France	Brittany, Ile de Groix, Basse Mélite	GQ917706	GQ917510
LBC0005	LB	01.07.2007	France	Brittany, Ile de Groix, Basse Mélite	GQ917437	-
LBC0008	LB	01.07.2007	France	Brittany, Ile de Groix, Basse Mélite	GQ917707	-
LBC0012	LB	12.07.2007	France	Brittany, Roscoff	GQ917438	-
LBC0013	LB	12.07.2007	France	Brittany, Roscoff	GQ917708	-
LBC0020	LB	13.07.2007	France	Brittany, Roscoff	GQ917709	-
LBC0021	LB	13.07.2007	France	Brittany, Roscoff	GQ917710	-
LBC0022	LB	13.07.2007	France	Brittany, Roscoff	-	GQ917511
LBC0028	LB	15.07.2007	France	Brittany, Roscoff	GQ917711	GQ917512
LBC0031	LB	15.07.2007	France	Brittany, Roscoff	GQ917439	GQ917249
LBC0033	LB	15.07.2007	France	Brittany, Roscoff	GQ917440	GQ917250
LBC0036	LB	16.07.2007	France	Brittany, Roscoff	-	GQ917513
LBC0037	TS	13.05.2007	France	Provence, Sausset-les-Pins	GQ917712	GQ917514
LBC0038	TS	13.05.2007	France	Provence, Sausset-les-Pins	GQ917713	GQ917515
LBC0048	LB	25.07.2007	Spain	Asturias, Luanco	-	GQ917516
LBC0049	LB	25.07.2007	Spain	Asturias, Luanco	GQ917714	GQ917517
LBC0050	LB	25.07.2007	Spain	Asturias, Luanco	GQ917441	GQ917251
LBC0051	LB	25.07.2007	Spain	Asturias, Luanco	GQ917715	GQ917518
LBC0055	LB	12.07.2007	France	Banyuls-sur-Mer, Cap Béart	GQ917716	GQ917519
LBC0058	LB	31.07.2007	France	Banyuls-sur-Mer, Cap Béart	GQ917717	-
LBC0059	LB	31.07.2007	France	Banyuls-sur-Mer	GQ917718	-
LBC0072	LB	01.08.2007	France	Banyuls-sur-Mer, Ile Grosse	GQ917719	-
LBC0073	LB	01.08.2007	France	Banyuls-sur-Mer, Ile Grosse	GQ917720	-
LBC0074	LB	01.08.2007	France	Banyuls-sur-Mer, Ile Grosse	GQ917721	-
LBC0093	LB	30.04.2007	China	Hong-Kong, Cheung Chau Island	GQ917722	-
LBC0160	FO	14.07.2007	Australia	Queensland, Cairns, Cape Tribulation	GQ917723	-
LBC0163	LB	13.07.2007	France	Brittany, Roscoff	GQ917724	-
LBC0164	CP	15.07.2006	New Caledonia (Grande Terre)	Noumea Lagoon	GQ917725	GQ917520
LBC0165	CP, JLM, CG	12.09.2006	New Caledonia (Grande Terre)	Passe de Bourail, ST113	GQ917726	GQ917521
LBC0166	CP, JLM, CG	12.09.2006	New Caledonia (Grande Terre)	Passe de Bourail, ST113	GQ917727	GQ917522
LBC0167	CP, JLM, CG	12.09.2006	New Caledonia (Grande Terre)	Passe de Bourail, ST113	GQ917728	-
LBC0168	CP, JLM, CG	12.09.2006	New Caledonia (Grande Terre)	Passe de Bourail, ST113	-	GQ917523
LBC0170	CP, JLM, CG	12.09.2006	New Caledonia (Grande Terre)	Passe de Bourail, ST113	GQ917729	-
LBC0171	CP, JLM, CG	12.09.2006	New Caledonia (Grande Terre)	Passe de Bourail, ST113	GQ917730	-
LBC0179	LB	11.08.2006	Vanuatu	Esperitu Santo, ST1004, platier, after Million dollar point	-	GQ917524
LBC0180	LB	11.08.2006	Vanuatu	Esperitu Santo, ST1004, platier, after Million dollar point	GQ917731	GQ917525
LBC0186	CP, JLM, CG, GL	11.08.2006	Vanuatu	Esperitu Santo, ST1005, Ile Abokisa, Nord-East part of the island	GQ917732	GQ917526
LBC0188	CP, JLM, CG, GL	11.08.2006	Vanuatu	Esperitu Santo, ST1005, Ile Abokisa, Nord-East part of the island	GQ917733	-
LBC0189	CP, JLM, CG, GL	11.08.2006	Vanuatu	Esperitu Santo, ST1005, Ile Abokisa, Nord-East part of the island	GQ917734	GQ917527
LBC0190	CP, JLM, CG, GL	11.08.2006	Vanuatu	Esperitu Santo, ST1005, Ile Abokisa, Nord-East part of the island	GQ917735	GQ917528
LBC0191	CP, JLM, CG, GL	11.08.2006	Vanuatu	Esperitu Santo, ST1005, Ile Abokisa, Nord-East part of the island	GQ917736	GQ917529
LBC0194	CP, JLM, CG, GL	11.08.2006	Vanuatu	Esperitu Santo, ST1005, Ile Abokisa, Nord-East part of the island	GQ917737	-
LBC0195	CP, JLM, CG, GL	11.08.2006	Vanuatu	Esperitu Santo, ST1005, Ile Abokisa, Nord-East part of the island	GQ917738	-
LBC0197	CP, JLM, CG, GL	11.08.2006	Vanuatu	Esperitu Santo, ST1006, Ile Aoré, Mambeto point	GQ917739	-
LBC0199	CP, JLM, CG, GL	11.08.2006	Vanuatu	Esperitu Santo, ST1006, Ile Aoré, Mambeto point	GQ917740	-
LBC0202	CP, JLM, CG, GL	11.08.2006	Vanuatu	Esperitu Santo, ST1006, Ile Aoré, Mambeto point	GQ917741	-
LBC0203	CP, JLM, CG, GL	11.08.2006	Vanuatu	Esperitu Santo, ST1006, Ile Aoré, Mambeto point	-	GQ917530
LBC0204	CP, JLM, CG, GL	11.08.2006	Vanuatu	Esperitu Santo, ST1006, Ile Aoré, Mambeto point	GQ917742	-
LBC0205	LB, LM	12.08.2006	Vanuatu	Esperitu Santo, ST1007, Bridge stock point	GQ917743	-
LBC0206	LB, LM	12.08.2006	Vanuatu	Esperitu Santo, ST1007, Bridge stock point	GQ917744	-
LBC0210	LB, LM	12.08.2006	Vanuatu	Esperitu Santo, ST1007, Bridge stock point	GQ917745	-
LBC0211	LB, LM	12.08.2006	Vanuatu	Esperitu Santo, ST1007, Bridge stock point	GQ917746	-
LBC0212	LB, LM	12.08.2006	Vanuatu	Esperitu Santo, ST1007, Bridge stock point	GQ917747	-
LBC0213	LB, LM	12.08.2006	Vanuatu	Esperitu Santo, ST1007, Bridge stock point	GQ917748	-
LBC0214	LB, LM	12.08.2006	Vanuatu	Esperitu Santo, ST1007, Bridge stock point	GQ917749	GQ917531
LBC0216	LB, LM	12.08.2006	Vanuatu	Esperitu Santo, ST1007, Bridge stock point	GQ917750	GQ917532
LBC0230	CP, JLM, CG, GL	12.08.2006	Vanuatu	Esperitu Santo, ST1008, Ile Tutuba, pente côtière nord de l'ile	GQ917751	-
LBC0233	CP, JLM, CG, GL	12.08.2006	Vanuatu	Esperitu Santo, ST1008, Ile Tutuba, pente côtière nord de l'ile	GQ917752	-
LBC0234	CP, CG, GL	12.08.2006	Vanuatu	Esperitu Santo, ST1009, Ile Tutuba, Platier Nord, bord de plage	GQ917753	-
LBC0236	CP, JLM, CG, GL, LM, LB	13.08.2006	Vanuatu	Esperitu Santo, ST1010, Bridge stock point, pointe ouest de la baie	GQ917754	-
LBC0239	CP, JLM, CG, GL, LM, LB	13.08.2006	Vanuatu	Esperitu Santo, ST1010, Bridge stock point, pointe ouest de la baie	GQ917755	-
LBC0240	CP, JLM, CG, GL, LM, LB	13.08.2006	Vanuatu	Esperitu Santo, ST1010, Bridge stock point, pointe ouest de la baie	GQ917756	-
LBC0242	CP, JLM, CG, GL, LM, LB	13.08.2006	Vanuatu	Esperitu Santo, ST1010, Bridge stock point, pointe ouest de la baie	GQ917757	-
LBC0245	CP, JLM, CG, GL, LM, LB	13.08.2006	Vanuatu	Esperitu Santo, ST1010, Bridge stock point, pointe ouest de la baie	GQ917758	-
LBC0246	CP, JLM, CG, GL, LM, LB	13.08.2006	Vanuatu	Esperitu Santo, ST1010, Bridge stock point, pointe ouest de la baie	GQ917759	-
LBC0247	CP, JLM, CG, GL, LM, LB	13.08.2006	Vanuatu	Esperitu Santo, ST1010, Bridge stock point, pointe ouest de la baie	GQ917760	-
LBC0248	CP, JLM, CG, GL, LM, LB	13.08.2006	Vanuatu	Esperitu Santo, ST1010, Bridge stock point, pointe ouest de la baie	GQ917761	-
LBC0249	CP, JLM, CG, GL, LM, LB	14.08.2006	Vanuatu	Esperitu Santo, ST1012, Ile aoré, Bord nord de Aïsari baie	GQ917762	-
LBC0250	CP, JLM, CG, GL, LM, LB	14.08.2006	Vanuatu	Esperitu Santo, ST1012, Ile aoré, Bord nord de Aïsari baie	GQ917763	-
LBC0251	CP, JLM, CG, GL, LM, LB	14.08.2006	Vanuatu	Esperitu Santo, ST1012, Ile aoré, Bord nord de Aïsari baie	GQ917764	GQ917533
LBC0252	CP, JLM, CG, GL, LM, LB	14.08.2006	Vanuatu	Esperitu Santo, ST1012, Ile aoré, Bord nord de Aïsari baie	GQ917765	-
LBC0253	CP, JLM, CG, GL, LM, LB	14.08.2006	Vanuatu	Esperitu Santo, ST1012, Ile aoré, Bord nord de Aïsari baie	GQ917766	-
LBC0255	TS	20.03.2007	France	Normandie, Sainte Honorine des Pertes	-	GQ917534
LBC0262	CP, JLM, CG	14.08.2006	Vanuatu	Esperitu Santo, ST1011, Ile Tutuba, pointe sud de l'ile	GQ917767	-
LBC0263	CP, JLM, CG	14.08.2006	Vanuatu	Esperitu Santo, ST1011, Ile Tutuba, pointe sud de l'ile	GQ917768	-
LBC0268	CP, JLM, CG	14.08.2006	Vanuatu	Esperitu Santo, ST1011, Ile Tutuba, pointe sud de l'ile	GQ917769	-
LBC0269	CP, JLM, CG, GL	15.08.2006	Vanuatu	Esperitu Santo, ST1013, Ile aoré, canal du segond ds le n-e de l'ile Aoré	GQ917770	-
LBC0270	CP, JLM, CG, GL	15.08.2006	Vanuatu	Esperitu Santo, ST1013, Ile aoré, canal du segond ds le n-e de l'ile Aoré	GQ917771	-
LBC0272	CP, JLM, CG, GL	15.08.2006	Vanuatu	Esperitu Santo, ST1013, Ile aoré, canal du segond ds le n-e de l'ile Aoré	GQ917772	-
LBC0275	CP, JLM, CG, GL	15.08.2006	Vanuatu	Esperitu Santo, ST1013, Ile aoré, canal du segond ds le n-e de l'ile Aoré	GQ917773	-
LBC0276	CP, JLM, CG, GL	15.08.2006	Vanuatu	Esperitu Santo, ST1013, Ile aoré, canal du segond ds le n-e de l'ile Aoré	GQ917774	-
LBC0278	CP, JLM, CG, GL, LM, LB	15.08.2006	Vanuatu	Esperitu Santo, ST1014, Ile aoré, Bord nord de Almbueï bay	GQ917775	-
LBC0279	CP, JLM, CG, GL, LM, LB	15.08.2006	Vanuatu	Esperitu Santo, ST1014, Ile aoré, Bord nord de Almbueï bay	GQ917776	-
LBC0280	LB, LM	16.08.2006	Vanuatu	Esperitu Santo, ST1015, Ile Maltimeraia, platier côtier	GQ917777	-
LBC0284	LB, LM	16.08.2006	Vanuatu	Esperitu Santo, ST1015, Ile Maltimeraia, platier côtier	GQ917778	-
LBC0288	CP, JLM, CG, GL	16.08.2006	Vanuatu	Esperitu Santo, ST1016, Ile Tuvana, pointe nord-ouest de l'ile	GQ917779	-
LBC0289	CP, JLM, CG, GL	16.08.2006	Vanuatu	Esperitu Santo, ST1016, Ile Tuvana, pointe nord-ouest de l'ile	GQ917780	-
LBC0290	CP, JLM, CG, GL	16.08.2006	Vanuatu	Esperitu Santo, ST1016, Ile Tuvana, pointe nord-ouest de l'ile	GQ917781	-
LBC0292	CP, JLM, CG, GL	16.08.2006	Vanuatu	Esperitu Santo, ST1016, Ile Tuvana, pointe nord-ouest de l'ile	GQ917782	-
LBC0294	CP, JLM, CG, GL	16.08.2006	Vanuatu	Esperitu Santo, ST1016, Ile Tuvana, pointe nord-ouest de l'ile	GQ917783	-
LBC0296	CP, JLM, CG, GL	16.08.2006	Vanuatu	Esperitu Santo, ST1016, Ile Tuvana, pointe nord-ouest de l'ile	GQ917784	-
LBC0304	CP, JLM, CG, GL	16.08.2006	Vanuatu	Esperitu Santo, ST1016, Ile Tuvana, pointe nord-ouest de l'ile	GQ917785	-
LBC0307	CP, JLM, GL	17.08.2006	Vanuatu	Esperitu Santo, ST1018, Ile Aoré, bord nord ouest de l'ile Purumarasa	GQ917786	-
LBC0308	CP, JLM, GL	17.08.2006	Vanuatu	Esperitu Santo, ST1018, Ile Aoré, bord nord ouest de l'ile Purumarasa	GQ917787	-
LBC0309	CP, JLM, GL	17.08.2006	Vanuatu	Esperitu Santo, ST1018, Ile Aoré, bord nord ouest de l'ile Purumarasa	GQ917788	-
LBC0313	CP, JLM, GL	17.08.2006	Vanuatu	Esperitu Santo, ST1018, Ile Aoré, bord nord ouest de l'ile Purumarasa	GQ917789	-
LBC0316	CP, JLM, CG, GL	17.08.2006	Vanuatu	Esperitu Santo, ST1017, Ile Aoré, bord sud de l'ile Purumasara	GQ917790	-
LBC0317	CP, JLM, CG, GL	17.08.2006	Vanuatu	Esperitu Santo, ST1017, Ile Aoré, bord sud de l'ile Purumasara	GQ917791	-
LBC0318	CP, JLM, CG, GL	17.08.2006	Vanuatu	Esperitu Santo, ST1017, Ile Aoré, bord sud de l'ile Purumasara	GQ917792	-
LBC0319	CP, JLM, CG, GL	17.08.2006	Vanuatu	Esperitu Santo, ST1017, Ile Aoré, bord sud de l'ile Purumasara	GQ917793	-
LBC0321	CP, JLM, CG, GL	17.08.2006	Vanuatu	Esperitu Santo, ST1017, Ile Aoré, bord sud de l'ile Purumasara	GQ917467	-
LBC0323	CP, JLM, CG, GL	17.08.2006	Vanuatu	Esperitu Santo, ST1017, Ile Aoré, bord sud de l'ile Purumasara	GQ917794	-
LBC0325	GL, LB	18.08.2006	Vanuatu	Esperitu Santo, ST1019, Ile Aoré, sous le vent de l'ilôt Ratua	GQ917795	-
LBC0326	GL, LB	18.08.2006	Vanuatu	Esperitu Santo, ST1019, Ile Aoré, sous le vent de l'ilôt Ratua	GQ917796	-
LBC0327	GL, LB	18.08.2006	Vanuatu	Esperitu Santo, ST1019, Ile Aoré, sous le vent de l'ilôt Ratua	GQ917797	-
LBC0330	GL, LB	18.08.2006	Vanuatu	Esperitu Santo, ST1019, Ile Aoré, sous le vent de l'ilôt Ratua	GQ917798	-
LBC0331	CP, CG, GL, LM, LB	18.08.2006	Vanuatu	Esperitu Santo, ST1021, Ile Aoré, Chenal entre l'ile Aoré et l'ilôt Ratua	GQ917799	-
LBC0332	CP, CG, GL, LM, LB	18.08.2006	Vanuatu	Esperitu Santo, ST1021, Ile Aoré, Chenal entre l'ile Aoré et l'ilôt Ratua	GQ917800	-
LBC0333	CP, CG, GL, LM, LB	18.08.2006	Vanuatu	Esperitu Santo, ST1021, Ile Aoré, Chenal entre l'ile Aoré et l'ilôt Ratua	GQ917801	-
LBC0334	CP, CG, GL, LM, LB	18.08.2006	Vanuatu	Esperitu Santo, ST1021, Ile Aoré, Chenal entre l'ile Aoré et l'ilôt Ratua	GQ917802	-
LBC0335	CP, CG, GL, LM, LB	18.08.2006	Vanuatu	Esperitu Santo, ST1021, Ile Aoré, Chenal entre l'ile Aoré et l'ilôt Ratua	GQ917803	-
LBC0337	CP, JLM, CG, LM	18.08.2006	Vanuatu	Esperitu Santo, ST1020, Ile Aoré, 0,6 M dans l'ouest de l'ilôt Ratua	GQ917804	-
LBC0338	CP, JLM, CG, LM	18.08.2006	Vanuatu	Esperitu Santo, ST1020, Ile Aoré, 0,6 M dans l'ouest de l'ilôt Ratua	GQ917805	-
LBC0340	CP, JLM, CG, LM	18.08.2006	Vanuatu	Esperitu Santo, ST1020, Ile Aoré, 0,6 M dans l'ouest de l'ilôt Ratua	GQ917806	-
LBC0342	CP, JLM, CG, LM	18.08.2006	Vanuatu	Esperitu Santo, ST1020, Ile Aoré, 0,6 M dans l'ouest de l'ilôt Ratua	GQ917807	-
LBC0345	CP, CG, LM	19.08.2006	Vanuatu	Esperitu Santo, ST1022, Ile Malo, 150 m de la côte dans l'ouest de l'ile Asuleka	GQ917808	-
LBC0346	CP, CG, LM	19.08.2006	Vanuatu	Esperitu Santo, ST1022, Ile Malo, 150 m de la côte dans l'ouest de l'ile Asuleka	GQ917809	-
LBC0348	CP, CG, LM	19.08.2006	Vanuatu	Esperitu Santo, ST1022, Ile Malo, 150 m de la côte dans l'ouest de l'ile Asuleka	GQ917810	-
LBC0349	CP, CG, LM	19.08.2006	Vanuatu	Esperitu Santo, ST1022, Ile Malo, 150 m de la côte dans l'ouest de l'ile Asuleka	GQ917811	-
LBC0351	CP, CG, LM	19.08.2006	Vanuatu	Esperitu Santo, ST1022, Ile Malo, 150 m de la côte dans l'ouest de l'ile Asuleka	GQ917812	-
LBC0355	CP	01.10.2004	French Polynesia	Morea, ST19 Tiahura	GQ917813	-
LBC0361	CP	16.11.2006	New Caledonia (Grande Terre)	South West, ST113	GQ917814	-
LBC0362	CP	16.11.2006	New Caledonia (Grande Terre)	South West, ST113	GQ917815	-
LBC0364	JML	19.11.2006	France	Brittany, Roscoff	-	GQ917535
LBC0365	CP	07.01.2005	Clipperton	Clipperton, ST23	GQ917816	-
LBC0371	LB	09.08.2006	Vanuatu	Esperitu Santo, ST1001, Palikolo, platier de la Presqu'ile	GQ917817	-
LBC0377	LB	09.08.2006	Vanuatu	Esperitu Santo, ST1001, Palikolo, platier de la Presqu'ile	GQ917818	-
LBC0378	LB	09.08.2006	Vanuatu	Esperitu Santo, ST1001, Palikolo, platier de la Presqu'ile	GQ917819	-
LBC0380	LB	09.08.2006	Vanuatu	Esperitu Santo, ST1001, Palikolo, platier de la Presqu'ile	GQ917820	GQ917536
LBC0381	LB	09.08.2006	Vanuatu	Esperitu Santo, ST1001, Palikolo, platier de la Presqu'ile	GQ917821	-
LBC0382	CP, JLM, CG	10.08.2006	Vanuatu	Esperitu Santo, ST1003, Canal du Segond, Tsingondaghi point	-	GQ917537
LBC0387	CP, JLM, CG	10.08.2006	Vanuatu	Esperitu Santo, ST1003, Canal du Segond, Tsingondaghi point	GQ917822	-
LBC0388	CP, JLM, CG	10.08.2006	Vanuatu	Esperitu Santo, ST1003, Canal du Segond, Tsingondaghi point	GQ917823	-
LBC0389	LB	11.08.2006	Vanuatu	Esperitu Santo, ST1004, Platier, after Million dollar point	GQ917824	-
LBC0390	LB	11.08.2006	Vanuatu	Esperitu Santo, ST1004, Platier, after Million dollar point	GQ917825	-
LBC0393	LB	11.08.2006	Vanuatu	Esperitu Santo, ST1004, Platier, after Million dollar point	GQ917826	-
LBC0394	LB	11.08.2006	Vanuatu	Esperitu Santo, ST1004, Platier, after Million dollar point	GQ917827	-
LBC0396	LB	11.08.2006	Vanuatu	Esperitu Santo, ST1004, Platier, after Million dollar point	GQ917828	-
LBC0397	LB	09.08.2006	Vanuatu	Esperitu Santo, ST1001, Palikolo, platier de la Presqu'ile	GQ917829	-
LBC0398	LB	09.08.2006	Vanuatu	Esperitu Santo, ST1001, Palikolo, platier de la Presqu'ile	GQ917830	-
LBC0399	LB	09.08.2006	Vanuatu	Esperitu Santo, ST1001, Palikolo, platier de la Presqu'ile	GQ917831	-
LBC0400	CP, JLM, CG	10.08.2006	Vanuatu	Esperitu Santo, ST1003, Canal du Segond, Tsingondaghi point	GQ917832	-
LBC0403	CP, CG, LM	19.08.2006	Vanuatu	Esperitu Santo, ST1022, Ile Malo, 150 m de la côte dans l'ouest de l'ile Asuleka	GQ917833	-
LBC0404	CP, CG, LM	19.08.2006	Vanuatu	Esperitu Santo, ST1022, Ile Malo, 150 m de la côte dans l'ouest de l'ile Asuleka	GQ917834	-
LBC0405	CP, CG, LM	19.08.2006	Vanuatu	Esperitu Santo, ST1022, Ile Malo, 150 m de la côte dans l'ouest de l'ile Asuleka	-	GQ917538
LBC0406	CP, CG, LM	19.08.2006	Vanuatu	Esperitu Santo, ST1022, Ile Malo, 150 m de la côte dans l'ouest de l'ile Asuleka	GQ917835	-
LBC0407	CP, CG, LM	19.08.2006	Vanuatu	Esperitu Santo, ST1022, Ile Malo, 150 m de la côte dans l'ouest de l'ile Asuleka	-	GQ917539
LBC0411	CP, JLM, CG	12.09.2006	New Caledonia (Grande Terre)	South West, ST113	GQ917836	-
LBC0413	CP, JLM, CG	12.09.2006	New Caledonia (Grande Terre)	South West, ST113	GQ917837	-
LBC0416	CP, JLM, CG	12.09.2006	New Caledonia (Grande Terre)	South West, ST113	GQ917838	-
LBC0417	CP, JLM, CG	12.09.2006	New Caledonia (Grande Terre)	South West, ST113	GQ917839	-
LBC0418	CP, JLM, CG	12.09.2006	New Caledonia (Grande Terre)	South West, ST113	GQ917840	-
LBC0420	CP, JLM, CG	12.09.2006	New Caledonia (Grande Terre)	South West, ST113	GQ917841	-
LBC0422	CP, JLM, CG	12.09.2006	New Caledonia (Grande Terre)	South West, ST113	GQ917842	-
LBC0423	CP, JLM, CG	12.09.2006	New Caledonia (Grande Terre)	South West, ST113	GQ917843	-
LBC0424	CP, JLM, CG	12.09.2006	New Caledonia (Grande Terre)	South West, ST113	GQ917844	-
LBC0429	CP, JLM, CG, GL	26.08.2006	Vanuatu	Esperitu Santo, ST1033, VU, Ile Tuvana, pointe ouest	GQ917845	-
LBC0432	CP, JLM, CG, GL	26.08.2006	Vanuatu	Esperitu Santo, ST1033, VU, Ile Tuvana, pointe ouest	GQ917846	-
LBC0433	CP, JLM, CG, GL	26.08.2006	Vanuatu	Esperitu Santo, ST1033, VU, Ile Tuvana, pointe ouest	GQ917442	GQ917253
LBC0434	CP, JLM, CG, GL	26.08.2006	Vanuatu	Esperitu Santo, ST1033, VU, Ile Tuvana, pointe ouest	GQ917847	-
LBC0440	CP, JLM, CG, GL	26.08.2006	Vanuatu	Esperitu Santo, ST1033, VU, Ile Tuvana, pointe ouest	GQ917848	-
LBC0441	CP, JLM, CG, GL	26.08.2006	Vanuatu	Esperitu Santo, ST1033, VU, Ile Tuvana, pointe ouest	GQ917849	-
LBC0442	CP, JLM, CG, GL	26.08.2006	Vanuatu	Esperitu Santo, ST1033, VU, Ile Tuvana, pointe ouest	GQ917850	-
LBC0445	CP, JLM, CG	27.08.2006	Vanuatu	Esperitu Santo, ST1034, VU, Ile Tutuba, bord est de la pointe nord de l'ile	GQ917851	-
LBC0446	CP, JLM, CG	27.08.2006	Vanuatu	Esperitu Santo, ST1034, VU, Ile Tutuba, bord est de la pointe nord de l'ile	GQ917852	-
LBC0447	CP, JLM, CG	27.08.2006	Vanuatu	Esperitu Santo, ST1034, VU, Ile Tutuba, bord est de la pointe nord de l'ile	GQ917853	-
LBC0448	CP, JLM, CG	27.08.2006	Vanuatu	Esperitu Santo, ST1034, VU, Ile Tutuba, bord est de la pointe nord de l'ile	GQ917854	-
LBC0449	CP, JLM, CG	27.08.2006	Vanuatu	Esperitu Santo, ST1034, VU, Ile Tutuba, bord est de la pointe nord de l'ile	GQ917855	-
LBC0451	CP, JLM, CG	27.08.2006	Vanuatu	Esperitu Santo, ST1034, VU, Ile Tutuba, bord est de la pointe nord de l'ile	GQ917856	GQ917540
LBC0452	CP, JLM, CG	27.08.2006	Vanuatu	Esperitu Santo, ST1034, VU, Ile Tutuba, bord est de la pointe nord de l'ile	GQ917857	-
LBC0453	LB	11.08.2006	Vanuatu	Esperitu Santo, ST1004, VU, Platier, after Million dollar point	GQ917858	-
LBC0454	JLM, GL	15.05.2007	Fiji	Vanua Levu, ST11, Kakaulevu reef Platier récifal de pente interne	GQ917859	-
LBC0455	JLM, GL	20.05.2007	Fiji	Nagelelevu Lagoon, ST19, Pente externe nord de l'ile Ngelelevu	GQ917860	-
LBC0456	CP, JLM, CG, LB	19.08.2006	Vanuatu	Esperitu Santo, ST1023, Ile aoré, Sous le vent de l'ilôt Ratua	GQ917861	-
LBC0470	CP, JLM, CG, GL	21.08.2006	Vanuatu	Esperitu Santo, ST1024, Ile Urepala, pointe sud ,au vent de l'ile	GQ917862	-
LBC0473	CP, JLM, CG, GL	21.08.2006	Vanuatu	Esperitu Santo, ST1024, Ile Urepala, pointe sud ,au vent de l'ile	GQ917863	-
LBC0474	CP, JLM, CG, GL	21.08.2006	Vanuatu	Esperitu Santo, ST1024, Ile Urepala, pointe sud ,au vent de l'ile	GQ917864	-
LBC0486	CP, JLM, CG, GL	22.08.2006	Vanuatu	Esperitu Santo, ST1026, Ile Abokisa, côte ouest	GQ917865	-
LBC0491	CP, JLM, CG, GL	22.08.2006	Vanuatu	Esperitu Santo, ST1026, Ile Abokisa, côte ouest	GQ917866	-
LBC0497	CP, JLM, CG, GL	22.08.2006	Vanuatu	Esperitu Santo, ST1026, Ile Abokisa, côte ouest	GQ917867	-
LBC0505	CP, JLM, CG, GL	24.08.2006	Vanuatu	Esperitu Santo, ST1029, Canal du Segond, dans le quart sud ouest du Canal	GQ917868	-
LBC0522	CP, JLM, CG, GL	25.08.2006	Vanuatu	Esperitu Santo, ST1030, Ile Tutuba, pointe nord de l'ile	GQ917869	-
LBC0524	CP, JLM, CG, GL	25.08.2006	Vanuatu	Esperitu Santo, ST1030, Ile Tutuba, pointe nord de l'ile	GQ917870	-
LBC0537	CP, JLM, CG, GL	25.08.2006	Vanuatu	Esperitu Santo, ST1031, Ile Tutuba, pointe nord ouest de l'ile	GQ917871	-
LBC0540	CP, JLM, CG	27.08.2006	Vanuatu	Esperitu Santo, ST1034, Ile Tutuba, bord est de la pointe nord de l'ile	GQ917443	GQ917254
LBC0541	CP, JLM, CG	27.08.2006	Vanuatu	Esperitu Santo, ST1034, Ile Tutuba, bord est de la pointe nord de l'ile	GQ917444	GQ917255
LBC0542	CP, JLM, CG, JMB	27.08.2006	Vanuatu	Esperitu Santo, ST1034, Ile Tutuba, bord est de la pointe nord de l'ile	GQ917872	GQ917541
LBC0543	CP, JLM, CG, JMB	27.08.2006	Vanuatu	Esperitu Santo, ST1034, Ile Tutuba, bord est de la pointe nord de l'ile	GQ917873	-
LBC0544	CP, JLM, CG, JMB	27.08.2006	Vanuatu	Esperitu Santo, ST1034, Ile Tutuba, bord est de la pointe nord de l'ile	GQ917874	-
LBC0546	CP, JLM, CG	28.08.2006	Vanuatu	Esperitu Santo, ST1035, Ile Tutuba, pointe est à peu près au milieu de l'ile	GQ917445	-
LBC0548	CP, JLM, CG	28.08.2006	Vanuatu	Esperitu Santo, ST1035, Ile Tutuba, pointe est à peu près au milieu de l'ile	GQ917875	-
LBC0549	CP, JLM, CG	28.08.2006	Vanuatu	Esperitu Santo, ST1035, Ile Tutuba, pointe est à peu près au milieu de l'ile	GQ917876	GQ917542
LBC0551	CP, JLM, CG	28.08.2006	Vanuatu	Esperitu Santo, ST1035, Ile Tutuba, pointe est à peu près au milieu de l'ile	GQ917446	GQ917256
LBC0552	CP, CG, LB	28.08.2006	Vanuatu	Esperitu Santo, ST1036, Ile Tutuba, bord ouest de l'ile par le travers de Abokisa	GQ917877	GQ917543
LBC0556	CP, CG, LB	28.08.2006	Vanuatu	Esperitu Santo, ST1036, Ile Tutuba, bord ouest de l'ile par le travers de Abokisa	GQ917878	-
LBC0557	CP, CG, LB	28.08.2006	Vanuatu	Esperitu Santo, ST1036, Ile Tutuba, bord ouest de l'ile par le travers de Abokisa	GQ917879	GQ917544
LBC0558	CP, JLM, CG	29.08.2006	Vanuatu	Esperitu Santo, ST1037, Palikolo, Haut fond dans le nord de la baie	GQ917447	GQ917257
LBC0559	CP, JLM, CG	29.08.2006	Vanuatu	Esperitu Santo, ST1037, Palikolo, Haut fond dans le nord de la baie	GQ917880	-
LBC0560	CP, JLM, CG	29.08.2006	Vanuatu	Esperitu Santo, ST1037, Palikolo, Haut fond dans le nord de la baie	GQ917448	GQ917258
LBC0561	CP, JLM, CG	29.08.2006	Vanuatu	Esperitu Santo, ST1037, Palikolo, Haut fond dans le nord de la baie	GQ917881	-
LBC0562	CP, JLM, CG	29.08.2006	Vanuatu	Esperitu Santo, ST1037, Palikolo, Haut fond dans le nord de la baie	GQ917882	-
LBC0564	CP, JLM, CG	29.08.2006	Vanuatu	Esperitu Santo, ST1037, Palikolo, Haut fond dans le nord de la baie	GQ917883	GQ917545
LBC0566	CP, JLM, CG	29.08.2006	Vanuatu	Esperitu Santo, ST1037, Palikolo, Haut fond dans le nord de la baie	GQ917884	GQ917546
LBC0568	CP, JLM, CG	29.08.2006	Vanuatu	Esperitu Santo, ST1037, Palikolo, Haut fond dans le nord de la baie	GQ917449	GQ917260
LBC0569	CP, JLM, CG	29.08.2006	Vanuatu	Esperitu Santo, ST1037, Palikolo, Haut fond dans le nord de la baie	-	GQ917547
LBC0572	CP, JLM, CG	29.08.2006	Vanuatu	Esperitu Santo, ST1038, Palikolo, Fond de la baie, sur le bord est	GQ917885	-
LBC0573	CP, JLM, CG	30.08.2006	Vanuatu	Esperitu Santo, ST1040, Canal du Segond, Million de dollar point, à 100 m de la côte	GQ917450	GQ917261
LBC0574	CP, JLM, CG	30.08.2006	Vanuatu	Esperitu Santo, ST1040, Canal du Segond, Million de dollar point, à 100 m de la côte	GQ917886	GQ917548
LBC0575	CP, JLM, CG	30.08.2006	Vanuatu	Esperitu Santo, ST1040, Canal du Segond, Million de dollar point, à 100 m de la côte	GQ917887	-
LBC0576	CP, JLM, CG	30.08.2006	Vanuatu	Esperitu Santo, ST1040, Canal du Segond, Million de dollar point, à 100 m de la côte	GQ917888	-
LBC0578	CP, JLM, CG	30.08.2006	Vanuatu	Esperitu Santo, ST1040, Canal du Segond, Million de dollar point, à 100 m de la côte	GQ917889	-
LBC0579	CP, JLM, CG	30.08.2006	Vanuatu	Esperitu Santo, ST1040, Canal du Segond, Million de dollar point, à 100 m de la côte	GQ917890	-
LBC0580	CP, JLM, CG	30.08.2006	Vanuatu	Esperitu Santo, ST1040, Canal du Segond, Million de dollar point, à 100 m de la côte	GQ917891	-
LBC0583	CP, JLM, CG	30.08.2006	Vanuatu	Esperitu Santo, ST1040, Canal du Segond, Million de dollar point, à 100 m de la côte	GQ917892	-
LBC0584	CP, JLM, CG, LB	31.08.2006	Vanuatu	Esperitu Santo, ST1043, Ile Malo, côte ouest	GQ917451	GQ917262
LBC0586	CP, JLM, CG, LB	31.08.2006	Vanuatu	Esperitu Santo, ST1043, Ile Malo, côte ouest	GQ917893	GQ917549
LBC0590	CP, JLM, CG, LB	31.08.2006	Vanuatu	Esperitu Santo, ST1043, Ile Malo, côte ouest	GQ917894	-
LBC0591	CP, JLM, CG, LB	31.08.2006	Vanuatu	Esperitu Santo, ST1043, Ile Malo, côte ouest	GQ917895	-
LBC0593	CP, JLM, CG	31.08.2006	Vanuatu	Esperitu Santo, ST1042, Ile Tuvana, pointe nord-ouest de l'ile	GQ917896	-
LBC0594	CP, JLM, CG	31.08.2006	Vanuatu	Esperitu Santo, ST1042, Ile Tuvana, pointe nord-ouest de l'ile	GQ917897	-
LBC0595	CP, JLM, CG	31.08.2006	Vanuatu	Esperitu Santo, ST1042, Ile Tuvana, pointe nord-ouest de l'ile	GQ917898	GQ917550
LBC0597	CP, JLM, CG	01.09.2006	Vanuatu	Esperitu Santo, ST1044, Ile Malo, Chenal Bruat Pointe est de Asuleka	GQ917899	-
LBC0598	CP, JLM, CG	01.09.2006	Vanuatu	Esperitu Santo, ST1044, Ile Malo, Chenal Bruat Pointe est de Asuleka	GQ917900	GQ917551
LBC0599	CP, JLM, CG, LB	01.09.2006	Vanuatu	Esperitu Santo, ST1045	GQ917452	GQ917263
LBC0600	CP, JLM, CG, LB	01.09.2006	Vanuatu	Esperitu Santo, ST1045	GQ917453	GQ917264
LBC0601	CP, JLM, CG, LB	01.09.2006	Vanuatu	Esperitu Santo, ST1045	GQ917454	GQ917265
LBC0602	CP, JLM, CG, LB	01.09.2006	Vanuatu	Esperitu Santo, ST1045	GQ917901	GQ917552
LBC0604	CP, JLM, CG, LB	01.09.2006	Vanuatu	Esperitu Santo, ST1045	GQ917902	GQ917553
LBC0607	FL	13.09.2007	Philippines	Negros, Lalaan, San José, N of Dumaguete	GQ917455	-
LBC0608	FL	13.09.2007	Philippines	Negros, Lalaan, San José, N of Dumaguete	GQ917903	GQ917554
LBC0609	SD	19.11.2007	Indonesia	E Kri I.,Sorido resort lagoon, near jetty	GQ917904	-
LBC0610	SD	20.11.2007	Indonesia	SE Gam., Kerupiar I., "Mike's point"	-	GQ917555
LBC0612	SD	22.11.2007	Indonesia	SE Gam, Friwen Wonda	-	GQ917266
LBC0613	SD	23.11.2007	Indonesia	SE Gam, Friwen Wonda	GQ917905	GQ917556
LBC0614	SD	25.11.2007	Indonesia	Maya's mimpi	GQ917906	GQ917557
LBC0615	SD	29.11.2007	Indonesia	S Gam, near border mangroves	GQ917907	GQ917558
LBC0616	SD	29.11.2007	Indonesia	S Gam, near border mangroves	GQ917908	-
LBC0617	SD	30.11.2007	Indonesia	S Gam, near border mangroves	GQ917909	-
LBC0618	SD	09.12.2007	Indonesia	Kri Eco Resort	GQ917910	-
LBC0622	SD	10.12.2007	Indonesia	Yenweres Bay	GQ917911	GQ917559
LBC0623	SD	12.12.2007	Indonesia	Mayalibit Bay, E Manil I.	-	GQ917560
LBC0624	SD	13.12.2007	Indonesia	Yeffam Islands, NW Pulau Keruo	GQ917912	-
LBC0625	FL	13.09.2007	Philippines	Negros, Lalaan, San José, N of Dumaguete	GQ917913	GQ917561
LBC0626	FL	13.09.2007	Philippines	Negros, Lalaan, San José, N of Dumaguete	GQ917914	GQ917562
LBC0629	FL	13.09.2007	Philippines	Negros, Lalaan, San José, N of Dumaguete	GQ917915	GQ917563
LBC0630	FL	13.09.2007	Philippines	Negros, Lalaan, San José, N of Dumaguete	GQ917916	-
LBC0631	CP, JLM, JB	19.03.2007	New Caledonia (Grande Terre)	East lagoon, ST1069, Port Bouquet	GQ917917	-
LBC0632	CP	25.03.2007	New Caledonia (Grande Terre)	East lagoon, ST1081, Kouakoué, Pente est du récif barrière "Du solitaire"	GQ917918	-
LBC0633	CP	25.03.2007	New Caledonia (Grande Terre)	East lagoon, ST1081, Kouakoué, Pente est du récif barrière "Du solitaire"	GQ917919	-
LBC0634	CP	25.03.2007	New Caledonia (Grande Terre)	East lagoon, ST1081, Kouakoué, Pente est du récif barrière "Du solitaire"	GQ917920	GQ917564
LBC0635	CP	23.03.2007	New Caledonia (Grande Terre)	East lagoon, ST1076, N'Goë, au nord de la corne sud de la passe de N'goé. Extérieur de la corne	GQ917457	GQ917267
LBC0636	CP	21.03.2007	New Caledonia (Grande Terre)	East lagoon, ST1073, Port Bouquet, Anse Toupeti. bord de côte sous la pointe nord de l'ile Toupeti	GQ917458	-
LBC0637	CP	23.03.2007	New Caledonia (Grande Terre)	East lagoon, ST1076, N'Goë, au nord de la corne sud de la passe de N'goé. Extérieur de la corne	GQ917921	-
LBC0639	CP	23.03.2007	New Caledonia (Grande Terre)	East lagoon, ST1077, N'Goë, Au milieu du récif intermédiaire N'Goé	GQ917459	GQ917268
LBC0640	CP, JLM	20.03.2007	New Caledonia (Grande Terre)	East lagoon, ST1070, Port Bouquet, Pointe au milieu de l'ile Nemou, côté sud de l'ile.	GQ917460	GQ917269
LBC0641	CP	21.03.2007	New Caledonia (Grande Terre)	East lagoon, ST1072, Port bouquet, Pinacle isolé de lagon à environ 2 milles dans le nord-est de l'ile Toupeti	GQ917922	GQ917565
LBC0642	CP, JLM, GL	10.05.2007	Fiji	Vanua Levu, ST 3, dans le passage entre l'Ile Lawake et le récif Namoli	GQ917461	-
LBC0643	CP, JLM, GL	10.05.2007	Fiji	Vanua Levu, ST 3, dans le passage entre l'Ile Lawake et le récif Namoli	GQ917923	-
LBC0644	CP, JLM, GL	10.05.2007	Fiji	Vanua Levu, ST 3, dans le passage entre l'Ile Lawake et le récif Namoli	GQ917924	-
LBC0646	CP, JLM, GL	12.05.2007	Fiji	Vanua Levu, ST 4, "Great Barrière reef" à l'ouest de Ravi Ravi passage Récif Barrière pente externe	GQ917462	-
LBC0647	CP, JLM, GL	12.05.2007	Fiji	Vanua Levu, ST 4, "Great Barrière reef" à l'ouest de Ravi Ravi passage Récif Barrière pente externe	GQ917925	GQ917566
LBC0648	CP, JLM, GL	12.05.2007	Fiji	Vanua Levu, ST 4, "Great Barrière reef" à l'ouest de Ravi Ravi passage Récif Barrière pente externe	-	GQ917567
LBC0649	CP, JLM, GL	12.05.2007	Fiji	Vanua Levu, ST 4, "Great Barrière reef" à l'ouest de Ravi Ravi passage Récif Barrière pente externe	GQ917926	-
LBC0650	CP, JLM, GL	12.05.2007	Fiji	Vanua Levu, ST 4, "Great Barrière reef" à l'ouest de Ravi Ravi passage Récif Barrière pente externe	GQ917927	-
LBC0651	CP, JLM, GL	12.05.2007	Fiji	Vanua Levu, ST 4, "Great Barrière reef" à l'ouest de Ravi Ravi passage Récif Barrière pente externe	GQ917928	GQ917568
LBC0652	CP, JLM, GL	12.05.2007	Fiji	Vanua Levu, ST 4, "Great Barrière reef" à l'ouest de Ravi Ravi passage Récif Barrière pente externe	GQ917463	GQ917271
LBC0653	CP, JLM, GL	12.05.2007	Fiji	Vanua Levu, ST 4, "Great Barrière reef" à l'ouest de Ravi Ravi passage Récif Barrière pente externe	GQ917464	GQ917272
LBC0654	CP, JLM, GL	12.05.2007	Fiji	Vanua Levu, ST 4, "Great Barrière reef" à l'ouest de Ravi Ravi passage Récif Barrière pente externe	GQ917929	GQ917569
LBC0655	CP, JLM, GL	12.05.2007	Fiji	Vanua Levu, ST 4, "Great Barrière reef" à l'ouest de Ravi Ravi passage Récif Barrière pente externe	GQ917930	GQ917570
LBC0656	CP, JLM, GL	12.05.2007	Fiji	Vanua Levu, ST 4, "Great Barrière reef" à l'ouest de Ravi Ravi passage Récif Barrière pente externe	GQ917465	GQ917273
LBC0658	CP, JLM, GL	12.05.2007	Fiji	Vanua Levu, ST 5, Ravi Ravi passage bord-est de la passe côté sortie	GQ917931	GQ917571
LBC0659	CP, JLM, GL	12.05.2007	Fiji	Vanua Levu, ST 5, Ravi Ravi passage bord-est de la passe côté sortie	GQ917932	-
LBC0662	CP, JLM, GL	12.05.2007	Fiji	Vanua Levu, ST 5, Ravi Ravi passage bord-est de la passe côté sortie	GQ917466	GQ917274
LBC0663	CP, JLM, GL	12.05.2007	Fiji	Vanua Levu, ST 5, Ravi Ravi passage bord-est de la passe côté sortie	GQ917933	GQ917572
LBC0664	CP, JLM, GL	12.05.2007	Fiji	Vanua Levu, ST 5, Ravi Ravi passage bord-est de la passe côté sortie	GQ917934	GQ917573
LBC0665	CP, JLM, GL	12.05.2007	Fiji	Vanua Levu, ST 5, Ravi Ravi passage bord-est de la passe côté sortie	GQ917935	GQ917574
LBC0666	CP, JLM, GL	12.05.2007	Fiji	Vanua Levu, ST 5, Ravi Ravi passage bord-est de la passe côté sortie	GQ917936	GQ917575
LBC0667	CP, JLM, GL	12.05.2007	Fiji	Vanua Levu, ST 5, Ravi Ravi passage bord-est de la passe côté sortie	GQ917937	GQ917576
LBC0668	CP, JLM, GL	12.05.2007	Fiji	Vanua Levu, ST 5, Ravi Ravi passage bord-est de la passe côté sortie	GQ917938	GQ917577
LBC0669	CP, JLM, GL	12.05.2007	Fiji	Vanua Levu, ST 5, Ravi Ravi passage bord-est de la passe côté sortie	GQ917939	-
LBC0670	JLM, GL	13.05.2007	Fiji	Vanua Levu, ST 6, Kakaulevu reef bord ouest par le travers de L'ile Kia	GQ917940	GQ917578
LBC0672	JLM, GL	13.05.2007	Fiji	Vanua Levu, ST 6, Kakaulevu reef bord ouest par le travers de L'ile Kia	-	GQ917579
LBC0673	JLM, GL	13.05.2007	Fiji	Vanua Levu, ST 6, Kakaulevu reef bord ouest par le travers de L'ile Kia	GQ917941	-
LBC0674	JLM, GL	13.05.2007	Fiji	Vanua Levu, ST 6, Kakaulevu reef bord ouest par le travers de L'ile Kia	GQ917942	-
LBC0675	JLM, GL	13.05.2007	Fiji	Vanua Levu, ST 6, Kakaulevu reef bord ouest par le travers de L'ile Kia	GQ917943	GQ917580
LBC0676	JLM, GL	13.05.2007	Fiji	Vanua Levu, ST 6, Kakaulevu reef bord ouest par le travers de L'ile Kia	GQ917468	GQ917275
LBC0677	JLM, GL	13.05.2007	Fiji	Vanua Levu, ST 6, Kakaulevu reef bord ouest par le travers de L'ile Kia	GQ917944	GQ917581
LBC0678	JLM, GL	13.05.2007	Fiji	Vanua Levu, ST 6, Kakaulevu reef bord ouest par le travers de L'ile Kia	GQ917469	GQ917276
LBC0680	JLM, GL	13.05.2007	Fiji	Vanua Levu, ST 6, Kakaulevu reef bord ouest par le travers de L'ile Kia	GQ917470	GQ917277
LBC0682	JLM, GL	13.05.2007	Fiji	Vanua Levu, ST 6, Kakaulevu reef bord ouest par le travers de L'ile Kia	GQ917945	GQ917582
LBC0683	JLM, GL	13.05.2007	Fiji	Vanua Levu, ST 6, Kakaulevu reef bord ouest par le travers de L'ile Kia	GQ917471	GQ917278
LBC0684	JLM, GL	13.05.2007	Fiji	Vanua Levu, ST 6, Kakaulevu reef bord ouest par le travers de L'ile Kia	GQ917946	-
LBC0685	JLM, GL	13.05.2007	Fiji	Vanua Levu, ST 6, Kakaulevu reef bord ouest par le travers de L'ile Kia	GQ917947	-
LBC0686	JLM, GL	13.05.2007	Fiji	Vanua Levu, ST 6, Kakaulevu reef bord ouest par le travers de L'ile Kia	GQ917948	GQ917583
LBC0687	JLM, GL	13.05.2007	Fiji	Vanua Levu, ST 6, Kakaulevu reef bord ouest par le travers de L'ile Kia	GQ917949	-
LBC0688	JLM, GL	13.05.2007	Fiji	Vanua Levu, ST 6, Kakaulevu reef bord ouest par le travers de L'ile Kia	GQ917950	-
LBC0689	JLM, GL	13.05.2007	Fiji	Vanua Levu, ST 6, Kakaulevu reef bord ouest par le travers de L'ile Kia	GQ917951	GQ917584
LBC0690	JLM, GL	13.05.2007	Fiji	Vanua Levu, ST 6, Kakaulevu reef bord ouest par le travers de L'ile Kia	-	GQ917585
LBC0691	JLM	13.05.2007	Fiji	Vanua Levu, ST 7, Kakaulevu reef bord nord à l'est de L'ile Kia	GQ917952	GQ917586
LBC0692	JLM	13.05.2007	Fiji	Vanua Levu, ST 7, Kakaulevu reef bord nord à l'est de L'ile Kia	-	GQ917587
LBC0696	JLM	14.05.2007	Fiji	Vanua Levu, ST 8, Kakaulevu reef bord nord à l'est de L'ile Kia (dans le coude)	GQ917953	-
LBC0697	JLM	14.05.2007	Fiji	Vanua Levu, ST 8, Kakaulevu reef bord nord à l'est de L'ile Kia (dans le coude)	GQ917954	-
LBC0701	JLM	14.05.2007	Fiji	Vanua Levu, ST 8, Kakaulevu reef bord nord à l'est de L'ile Kia (dans le coude)	GQ917955	GQ917588
LBC0702	JLM	14.05.2007	Fiji	Vanua Levu, ST 8, Kakaulevu reef bord nord à l'est de L'ile Kia (dans le coude)	GQ917956	-
LBC0703	JLM	14.05.2007	Fiji	Vanua Levu, ST 8, Kakaulevu reef bord nord à l'est de L'ile Kia (dans le coude)	GQ917957	-
LBC0704	JLM, GL	15.05.2007	Fiji	Vanua Levu, ST 10, Kakaulevu reef bord nord à l'est de L'ile Kia (dans le creux du coude)	GQ917958	-
LBC0705	JLM, GL	15.05.2007	Fiji	Vanua Levu, ST 10, Kakaulevu reef bord nord à l'est de L'ile Kia (dans le creux du coude)	GQ917959	-
LBC0707	JLM, GL	15.05.2007	Fiji	Vanua Levu, ST 10, Kakaulevu reef bord nord à l'est de L'ile Kia (dans le creux du coude)	GQ917960	GQ917589
LBC0708	JLM, GL	15.05.2007	Fiji	Vanua Levu, ST 11, Kakaulevu reef Platier récifal de pente interne	GQ917472	GQ917280
LBC0709	JLM, GL	15.05.2007	Fiji	Vanua Levu, ST 11, Kakaulevu reef Platier récifal de pente interne	GQ917961	GQ917590
LBC0710	JLM, GL	15.05.2007	Fiji	Vanua Levu, ST 11, Kakaulevu reef Platier récifal de pente interne	GQ917962	GQ917591
LBC0711	JLM, GL	15.05.2007	Fiji	Vanua Levu, ST 11, Kakaulevu reef Platier récifal de pente interne	GQ917963	-
LBC0712	JLM, GL	15.05.2007	Fiji	Vanua Levu, ST 11, Kakaulevu reef Platier récifal de pente interne	GQ917964	GQ917592
LBC0713	JLM, GL	15.05.2007	Fiji	Vanua Levu, ST 11, Kakaulevu reef Platier récifal de pente interne	GQ917473	-
LBC0714	JLM, GL	15.05.2007	Fiji	Vanua Levu, ST 11, Kakaulevu reef Platier récifal de pente interne	GQ917474	GQ917282
LBC0715	JLM, GL	15.05.2007	Fiji	Vanua Levu, ST 11, Kakaulevu reef Platier récifal de pente interne	GQ917475	GQ917283
LBC0716	JLM, GL	15.05.2007	Fiji	Vanua Levu, ST 11, Kakaulevu reef Platier récifal de pente interne	GQ917965	-
LBC0717	JLM, GL	16.05.2007	Fiji	Vanua Levu, ST 12, Pente externe du récif barrière à l'ouest de "Sau Sau Passage"	GQ917966	-
LBC0718	JLM, GL	16.05.2007	Fiji	Vanua Levu, ST 12, Pente externe du récif barrière à l'ouest de "Sau Sau Passage"	GQ917967	GQ917593
LBC0719	JLM, GL	16.05.2007	Fiji	Vanua Levu, ST 12, Pente externe du récif barrière à l'ouest de "Sau Sau Passage"	GQ917968	-
LBC0720	JLM, GL	16.05.2007	Fiji	Vanua Levu, ST 12, Pente externe du récif barrière à l'ouest de "Sau Sau Passage"	GQ917476	GQ917284
LBC0721	JLM, GL	16.05.2007	Fiji	Vanua Levu, ST 12, Pente externe du récif barrière à l'ouest de "Sau Sau Passage"	-	GQ917594
LBC0722	JLM, GL	16.05.2007	Fiji	Vanua Levu, ST 12, Pente externe du récif barrière à l'ouest de "Sau Sau Passage"	-	GQ917595
LBC0723	JLM, GL	17.05.2007	Fiji	Nagelelevu Lagoon, ST 15, Epi au Nord-ouest du récif barrière, pente externe	GQ917969	GQ917596
LBC0724	JLM, GL	17.05.2007	Fiji	Nagelelevu Lagoon, ST 15, Epi au Nord-ouest du récif barrière, pente externe	GQ917477	GQ917285
LBC0725	JLM, GL	17.05.2007	Fiji	Nagelelevu Lagoon, ST 17, Pente externe nord de l'ile "Toulalia"	GQ917970	GQ917597
LBC0726	JLM, GL	17.05.2007	Fiji	Nagelelevu Lagoon, ST 17, Pente externe nord de l'ile "Toulalia"	GQ917971	-
LBC0727	JLM, GL	17.05.2007	Fiji	Nagelelevu Lagoon, ST 17, Pente externe nord de l'ile "Toulalia"	GQ917972	GQ917598
LBC0728	JLM, GL	20.05.2007	Fiji	Nagelelevu Lagoon, ST 19, Pente externe nord de l'ile Ngelelevu	GQ917973	-
LBC0729	JLM, GL	20.05.2007	Fiji	Nagelelevu Lagoon, ST 19, Pente externe nord de l'ile Ngelelevu	GQ917974	-
LBC0730	JLM, GL	20.05.2007	Fiji	Nagelelevu Lagoon, ST 19, Pente externe nord de l'ile Ngelelevu	GQ917975	GQ917599
LBC0732	JLM, GL	20.05.2007	Fiji	Nagelelevu Lagoon, ST 19, Pente externe nord de l'ile Ngelelevu	GQ917976	-
LBC0734	JLM, GL	20.05.2007	Fiji	Nagelelevu Lagoon, ST 19, Pente externe nord de l'ile Ngelelevu	GQ917977	GQ917600
LBC0735	JLM, GL	20.05.2007	Fiji	Nagelelevu Lagoon, ST 19, Pente externe nord de l'ile Ngelelevu	GQ917978	GQ917601
LBC0736	JLM, GL	20.05.2007	Fiji	Nagelelevu Lagoon, ST 19, Pente externe nord de l'ile Ngelelevu	GQ917979	-
LBC0737	JLM, GL	20.05.2007	Fiji	Nagelelevu Lagoon, ST 19, Pente externe nord de l'ile Ngelelevu	GQ917980	GQ917602
LBC0738	JLM, GL	21.05.2007	Fiji	Nagelelevu Lagoon, ST 19, Pente externe nord de l'ile Ngelelevu	GQ917981	GQ917603
LBC0740	JLM, GL	21.05.2007	Fiji	Nukusemanu reef, ST 20, Pente externe au nord de l'atoll	GQ917478	-
LBC0741	JLM, GL	21.05.2007	Fiji	Nukusemanu reef, ST 20, Pente externe au nord de l'atoll	GQ917982	-
LBC0742	JLM, GL	21.05.2007	Fiji	Nukusemanu reef, ST 20, Pente externe au nord de l'atoll	GQ917983	-
LBC0743	CP, JLM	22.05.2011	Fiji	ST 21, Ile Yanuca	-	GQ917604
LBC0744	CP, JLM	22.05.2011	Fiji	ST 21, Ile Yanuca	GQ917984	GQ917605
LBC0745	CP, JLM	22.05.2011	Fiji	ST 21, Ile Yanuca	GQ917985	GQ917606
LBC0746	CP, JLM	22.05.2011	Fiji	ST 21, Ile Yanuca	GQ917986	GQ917607
LBC0747	CP, JLM	22.05.2011	Fiji	ST 21, Ile Yanuca	GQ917987	-
LBC0748	CP, JLM	22.05.2011	Fiji	ST 21, Ile Yanuca	-	GQ917608
LBC0749	CP, JLM, GL	23.05.2011	Fiji	"Bud reef", ST 22, Pinacle de lagon dans l'axe de l'ile yavu	GQ917988	-
LBC0750	CP, JLM, GL	23.05.2011	Fiji	"Bud reef", ST 22, Pinacle de lagon dans l'axe de l'ile yavu	GQ917989	-
LBC0751	CP, JLM, GL	23.05.2011	Fiji	"Bud reef", ST 22, Pinacle de lagon dans l'axe de l'ile yavu	-	GQ917609
LBC0752	CP, JLM, GL	23.05.2011	Fiji	"Bud reef", ST 23, Bud reef "Nananikita" bord est	GQ917990	GQ917610
LBC0754	CP, JLM, GL	23.05.2011	Fiji	"Bud reef", ST 23, Bud reef "Nananikita" bord est	GQ917991	GQ917611
LBC0755	CP, JLM, GL	23.05.2011	Fiji	"Bud reef", ST 23, Bud reef "Nananikita" bord est	GQ917479	GQ917287
LBC0756	CP, JLM, GL	24.05.2011	Fiji	Nanuku reef, ST 24, Dans le nord ouest du récif	GQ917992	-
LBC0757	CP, JLM, GL	24.05.2011	Fiji	Nanuku reef, ST 24, Dans le nord ouest du récif	GQ917993	GQ917612
LBC0759	CP, JLM, GL	24.05.2011	Fiji	Nanuku reef, ST 24, Dans le nord ouest du récif	GQ917994	GQ917613
LBC0760	CP, JLM, GL	24.05.2011	Fiji	Nanuku reef, ST 24, Dans le nord ouest du récif	GQ917995	-
LBC0761	CP, JLM, GL	24.05.2011	Fiji	Nanuku reef, ST 24, Dans le nord ouest du récif	GQ917996	-
LBC0763	CP, JLM	24.05.2011	Fiji	Heemskercq reef, ST 25, Pente externe de récif barrière immergé dans le nord de Nanuku reef	GQ917997	-
LBC0764	CP, JLM, GL	25.05.2011	Fiji	Ngau, ST 26, outer reef slope	GQ917998	-
LBC0765	CP, JLM, GL	25.05.2011	Fiji	Ngau, ST 26, outer reef slope	GQ917999	-
LBC0767	CP, JLM, GL	25.05.2011	Fiji	Ngau, ST 26, outer reef slope	GQ918000	GQ917614
LBC0768	CP, JLM, GL	25.05.2011	Fiji	Ngau, ST 26, outer reef slope	GQ918001	GQ917615
LBC0769	CP, JLM, GL	25.05.2011	Fiji	Ngau, ST 26, outer reef slope	GQ918002	-
LBC0771	CP, JLM	26.05.2011	Fiji	Kandavu Galoa Harbour, ST 28, pente externe du récif barrière	GQ918003	-
LBC0772	CP, JLM	26.05.2011	Fiji	Kandavu Galoa Harbour, ST 28, pente externe du récif barrière	GQ918004	-
LBC0773	CP, JLM	25.05.2007	Fiji	Kandavu "Pearl reef", ST 29, Pente externe du récif barrière pointe sud	GQ918005	GQ917616
LBC0774	CP, JLM	26.05.2007	Fiji	Kandavu "Pearl reef", ST 31, Pente externe du récif barrière pointe est	GQ918006	-
LBC0776	CP	30.01.2008	New Caledonia (Grande Terre)	West lagoon, Récif Larégnère	GQ918007	GQ917617
LBC0777	CP	30.01.2008	New Caledonia (Grande Terre)	West lagoon, Récif Larégnère	GQ918008	-
LBC0778	CP	30.01.2008	New Caledonia (Grande Terre)	West lagoon, Récif Larégnère	GQ918009	-
LBC0779	CP	30.01.2008	New Caledonia (Grande Terre)	West lagoon, Récif Larégnère	GQ918010	-
LBC0780	CP	30.01.2008	New Caledonia (Grande Terre)	West lagoon, Récif Larégnère	GQ918011	-
LBC0781	CP	30.01.2008	New Caledonia (Grande Terre)	West lagoon, Récif Larégnère	GQ918012	-
LBC0782	CP	30.01.2008	New Caledonia (Grande Terre)	West lagoon, Récif Larégnère	GQ918013	-
LBC0783	CP	30.01.2008	New Caledonia (Grande Terre)	West lagoon, Récif Larégnère	GQ918014	-
LBC0784	CP	30.01.2008	New Caledonia (Grande Terre)	West lagoon, Récif Larégnère	GQ918015	-
LBC0785	CP	30.01.2008	New Caledonia (Grande Terre)	West lagoon, Récif Larégnère	GQ918016	-
LBC0786	CP	30.01.2008	New Caledonia (Grande Terre)	West lagoon, Récif Larégnère	GQ918017	-
LBC0787	CP	30.01.2008	New Caledonia (Grande Terre)	West lagoon, Récif Larégnère	GQ918018	-
LBC0788	CP	30.01.2008	New Caledonia (Grande Terre)	West lagoon, Récif Larégnère	GQ918019	-
LBC0789	CP	30.01.2008	New Caledonia (Grande Terre)	West lagoon, Récif Larégnère	GQ918020	-
LBC0790	CP	30.01.2008	New Caledonia (Grande Terre)	West lagoon, Récif Larégnère	GQ918021	GQ917618
LBC0791	CP	30.01.2008	New Caledonia (Grande Terre)	West lagoon, Récif Larégnère	GQ918022	-
LBC0792	CP	30.01.2008	New Caledonia (Grande Terre)	West lagoon, Récif Larégnère	GQ918023	-
LBC0793	CP	30.01.2008	New Caledonia (Grande Terre)	West lagoon, Récif Larégnère	GQ918024	-
LBC0794	CP	30.01.2008	New Caledonia (Grande Terre)	West lagoon, Récif Larégnère	GQ918025	GQ917619
LBC0795	CP	30.01.2008	New Caledonia (Grande Terre)	West lagoon, Récif Larégnère	GQ918026	GQ917620
LBC0796	CP	30.01.2008	New Caledonia (Grande Terre)	West lagoon, Récif Larégnère	GQ917480	GQ917288
LBC0797	CP	30.01.2008	New Caledonia (Grande Terre)	West lagoon, Récif Larégnère	GQ918027	GQ917621
LBC0798	CP	30.01.2008	New Caledonia (Grande Terre)	West lagoon, Récif Larégnère	GQ918028	GQ917622
LBC0799	CP	30.01.2008	New Caledonia (Grande Terre)	West lagoon, Récif Larégnère	GQ918029	GQ917623
LBC0800	CP	30.01.2008	New Caledonia (Grande Terre)	West lagoon, Récif Larégnère	GQ918030	GQ917624
LBC0801	CP	30.01.2008	New Caledonia (Grande Terre)	West lagoon, Récif Larégnère	GQ917481	GQ917289
LBC0802	CP	30.01.2008	New Caledonia (Grande Terre)	West lagoon, Récif Larégnère	GQ918031	GQ917625
LBC0803	CP	30.01.2008	New Caledonia (Grande Terre)	West lagoon, Récif Larégnère	GQ918032	GQ917626
LBC0804	CP	30.01.2008	New Caledonia (Grande Terre)	West lagoon, Récif Larégnère	GQ918033	-
LBC0805	CP	30.01.2008	New Caledonia (Grande Terre)	West lagoon, Récif Larégnère	GQ918034	GQ917627
LBC0806	CP	30.01.2008	New Caledonia (Grande Terre)	West lagoon, Récif Larégnère	GQ918035	-
LBC0807	CP	30.01.2008	New Caledonia (Grande Terre)	West lagoon, Récif Larégnère	GQ918036	GQ917628
LBC0808	CP	30.01.2008	New Caledonia (Grande Terre)	West lagoon, Récif Larégnère	GQ918037	-
LBC0809	CP	30.01.2008	New Caledonia (Grande Terre)	West lagoon, Récif Larégnère	GQ918038	GQ917629
LBC0810	CP	30.01.2008	New Caledonia (Grande Terre)	West lagoon, Récif Larégnère	GQ918039	GQ917630
LBC0811	CP	30.01.2008	New Caledonia (Grande Terre)	West lagoon, Récif Larégnère	GQ917482	GQ917290
LBC0812	CP	30.01.2008	New Caledonia (Grande Terre)	West lagoon, Récif Larégnère	GQ918040	-
LBC0813	CP	30.01.2008	New Caledonia (Grande Terre)	West lagoon, Récif Larégnère	GQ918041	GQ917631
LBC0814	CP	30.01.2008	New Caledonia (Grande Terre)	West lagoon, Récif Larégnère	GQ918042	GQ917632
LBC0815	CP	30.01.2008	New Caledonia (Grande Terre)	West lagoon, Récif Larégnère	GQ918043	-
LBC0817	CP	30.01.2008	New Caledonia (Grande Terre)	West lagoon, Récif Larégnère	GQ918044	-
LBC0818	JLM	27.11.2007	New Caledonia (Grande Terre)	West lagoon, Nouléa, Récif Ricaudy	GQ918045	GQ917633
LBC0819	JLM	27.11.2007	New Caledonia (Grande Terre)	West lagoon, Nouléa, Récif Ricaudy	GQ918046	GQ917634
LBC0820 P3	JLM	27.11.2007	New Caledonia (Grande Terre)	West lagoon, Nouléa, Récif Ricaudy	GQ917483	GQ917291
LBC0820 P7	JLM	27.11.2007	New Caledonia (Grande Terre)	West lagoon, Nouléa, Récif Ricaudy	GQ918047	GQ917635
LBC0821 P3	JLM	27.11.2007	New Caledonia (Grande Terre)	West lagoon, Nouléa, Récif Ricaudy	GQ918048	GQ917636
LBC0821 P7	JLM	27.11.2007	New Caledonia (Grande Terre)	West lagoon, Nouléa, Récif Ricaudy	GQ918049	GQ917637
LBC0822	JLM	27.11.2007	New Caledonia (Grande Terre)	West lagoon, Nouléa, Récif Ricaudy	GQ917484	GQ917292
LBC0823	JLM	27.11.2007	New Caledonia (Grande Terre)	West lagoon, Nouléa, Récif Ricaudy	GQ917485	GQ917293
LBC0824	JLM	27.11.2007	New Caledonia (Grande Terre)	West lagoon, Nouléa, Récif Ricaudy	GQ918050	GQ917638
LBC0825	JLM	27.11.2007	New Caledonia (Grande Terre)	West lagoon, Nouléa, Récif Ricaudy	GQ918051	GQ917639
LBC0826	JLM	27.11.2007	New Caledonia (Grande Terre)	West lagoon, Nouléa, Récif Ricaudy	GQ918052	GQ917640
LBC0827	JLM	27.11.2007	New Caledonia (Grande Terre)	West lagoon, Nouléa, Récif Ricaudy	GQ917486	GQ917294
LBC0828	JLM	06.02.2008	New Caledonia (Grande Terre)	West lagoon, Récif M'Béré	GQ917487	GQ917295
LBC0830	SA	13.02.2008	New Caledonia (Grande Terre)	South West, Récif Aboré	GQ918053	-
LBC0831	SA	13.02.2008	New Caledonia (Grande Terre)	South West, Récif Aboré	-	GQ917641
LBC0832	SA	13.02.2008	New Caledonia (Grande Terre)	South West, Récif Aboré	GQ918054	GQ917642
LBC0833	SA	13.02.2008	New Caledonia (Grande Terre)	South West, Récif Aboré	GQ918055	GQ917643
LBC0834	SA	13.02.2008	New Caledonia (Grande Terre)	South West, Récif Aboré	GQ918056	GQ917644
LBC0835	SA	13.02.2008	New Caledonia (Grande Terre)	South West, Récif Aboré	GQ918057	GQ917645
LBC0836	SA	13.02.2008	New Caledonia (Grande Terre)	South West, Récif Aboré	GQ918058	GQ917646
LBC0838	SA	13.02.2008	New Caledonia (Grande Terre)	South West, Récif Aboré	GQ918059	GQ917647
LBC0839	SA	13.02.2008	New Caledonia (Grande Terre)	South West, Récif Aboré	GQ918060	-
LBC0840	SA	13.02.2008	New Caledonia (Grande Terre)	South West, Récif Aboré	GQ917488	-
LBC0841	SA	13.02.2008	New Caledonia (Grande Terre)	South West, Récif Aboré	GQ918061	-
LBC0842	SA	13.02.2008	New Caledonia (Grande Terre)	South West, Récif Aboré	GQ918062	GQ917648
LBC0843	SA	13.02.2008	New Caledonia (Grande Terre)	South West, Révif Aboré	GQ917489	GQ917297
LBC0845	CP	2007	New Caledonia (Grande Terre)	West lagoon, Nouléa, Récif Ricaudy	GQ917490	-
LBC0846	CP	2007	New Caledonia (Grande Terre)	West lagoon, Nouléa, Récif Ricaudy	GQ918063	GQ917649
LBC0848	CP	2007	New Caledonia (Grande Terre)	South, Port Boisé	GQ918064	-
LBC0854	FL	13.09.2007	Philippines	Negros, Lalaan, San José, N of	GQ918065	GQ917650
LBC0855	FL	13.09.2007	Philippines	Negros, Lalaan, San José, N of	GQ918066	GQ917651
LBC0856	FL	16.09.2006	Philippines	Siquijor, Dapdap	GQ918067	GQ917652
LBC0858	FL	16.09.2006	Philippines	Siquijor, Dapdap	GQ918068	-
LBC0859	FL	16.09.2006	Philippines	Siquijor, Dapdap	GQ918069	GQ917653
LBC0862	FL	17.09.2006	Philippines	Siquijor, Dapdap	GQ918070	-
LBC0864	FL	20.09.2006	Philippines	Mactan Island, Buyong Mactan	-	GQ917654
LBC0865	FL	20.09.2006	Philippines	Mactan Island, Buyong Mactan	GQ917491	GQ917299
LBC0866	ODC	14.09.2007	Philippines	Silliman University Centre for Marine Studies, Dumaguete, Negros Oriental	GQ917492	GQ917300
LBC0867	LB	13.07.2007	France	Brittany, Roscoff	GQ918071	GQ917655
LBC0868	CP	03.06.2008	New Caledonia (Chesterfield)	Chesterfield, ST1139	GQ918072	-
LBC0869	CP	03.06.2008	New Caledonia (Chesterfield)	Chesterfield, ST1139	GQ918073	GQ917656
LBC0870	CP	04.06.2008	New Caledonia (Chesterfield)	Chesterfield, ST1141	GQ918074	-
LBC0871	CP	04.06.2008	New Caledonia (Chesterfield)	Chesterfield, ST1141	GQ918075	GQ917657
LBC0872	CP	04.06.2008	New Caledonia (Chesterfield)	Chesterfield, ST1141	GQ918076	GQ917658
LBC0873	CP	05.06.2008	New Caledonia (Chesterfield)	Chesterfield, ST1143	GQ918077	GQ917659
LBC0874	CP	05.06.2008	New Caledonia (Chesterfield)	Chesterfield, ST1143	GQ918078	-
LBC0876	CP	05.06.2008	New Caledonia (Chesterfield)	Chesterfield, ST1143	GQ918079	-
LBC0877	CP	05.06.2008	New Caledonia (Chesterfield)	Chesterfield, ST1143	GQ918080	GQ917660
LBC0878	CP	05.06.2008	New Caledonia (Chesterfield)	Chesterfield, ST1143	GQ918081	GQ917661
LBC0879	CP	05.06.2008	New Caledonia (Chesterfield)	Chesterfield, ST1143	GQ918082	GQ917662
LBC0880	CP	05.06.2008	New Caledonia (Chesterfield)	Chesterfield, ST1143	GQ918083	GQ917663
LBC0881	CP	05.06.2008	New Caledonia (Chesterfield)	Chesterfield, ST1143	GQ918084	GQ917664
LBC0882	CP	05.06.2008	New Caledonia (Chesterfield)	Chesterfield, ST1144	GQ917493	GQ917301
LBC0884	CP	06.06.2008	New Caledonia (Chesterfield)	Chesterfield, ST1146	GQ918085	-
LBC0885	CP	06.06.2008	New Caledonia (Chesterfield)	Chesterfield, ST1146	GQ918086	GQ917665
LBC0886	CP	07.06.2008	New Caledonia (Chesterfield)	Chesterfield, ST1148	GQ918087	-
LBC0887	CP	07.06.2008	New Caledonia (Chesterfield)	Chesterfield, ST1148	GQ918088	-
LBC0888	CP	07.06.2008	New Caledonia (Chesterfield)	Chesterfield, ST1148	GQ918089	-
LBC0889	CP	07.06.2008	New Caledonia (Chesterfield)	Chesterfield, ST1148	GQ918090	-
LBC0890	CP	07.06.2008	New Caledonia (Chesterfield)	Chesterfield, ST1148	GQ918091	GQ917666
LBC0891	CP	07.06.2008	New Caledonia (Chesterfield)	Chesterfield, ST1148	GQ918092	GQ917667
LBC0892	CP	07.06.2008	New Caledonia (Chesterfield)	Chesterfield, ST1148	GQ918093	-
LBC0893	CP	07.06.2008	New Caledonia (Chesterfield)	Chesterfield, ST1148	GQ918094	-
LBC0894	CP	08.06.2006	New Caledonia (Chesterfield)	Chesterfield, ST1151	GQ918095	-
LBC0895	CP	08.06.2006	New Caledonia (Chesterfield)	Chesterfield, ST1151	GQ918096	-
LBC0896	CP	09.06.2006	New Caledonia (Chesterfield)	Chesterfield, ST1153	GQ918097	GQ917668
LBC0897	CP	09.06.2006	New Caledonia (Chesterfield)	Chesterfield, ST1153	GQ918098	GQ917669
LBC0898	CP	09.06.2006	New Caledonia (Chesterfield)	Chesterfield, ST1153	GQ918099	GQ917670
LBC0899	CP	09.06.2006	New Caledonia (Chesterfield)	Chesterfield, ST1153	GQ918100	-
LBC0900	CP	09.06.2006	New Caledonia (Chesterfield)	Chesterfield, ST1154	GQ918101	GQ917671
LBC0901	CP	09.06.2006	New Caledonia (Chesterfield)	Chesterfield, ST1154	GQ918102	-
LBC0902	CP	09.06.2006	New Caledonia (Chesterfield)	Chesterfield, ST1154	GQ918103	GQ917672
LBC0903	CP	09.06.2006	New Caledonia (Chesterfield)	Chesterfield, ST1154	GQ918104	-
LBC0904	CP	09.06.2006	New Caledonia (Chesterfield)	Chesterfield, ST1154	GQ918105	-
LBC0905	CP	10.06.2008	New Caledonia (Chesterfield)	Chesterfield, ST1156	GQ918106	-
LBC0906	CP	10.06.2008	New Caledonia (Chesterfield)	Chesterfield, ST1156	GQ918107	-
LBC0907	CP	10.06.2008	New Caledonia (Chesterfield)	Chesterfield, ST1156	GQ918108	-
LBC0908	CP	10.06.2008	New Caledonia (Chesterfield)	Chesterfield, ST1157	GQ918109	GQ917673
LBC0909	CP	13.06.2008	New Caledonia (Chesterfield)	Chesterfield, ST1161	GQ918110	-
LBC0910	CP	15.06.2008	New Caledonia (Chesterfield)	Chesterfield, ST1165	GQ918111	-
LBC0911	CP	04.06.2008	New Caledonia (Chesterfield)	Chesterfield, ST1141	GQ918112	GQ917674
LBC0912	CP	14.06.2008	New Caledonia (Chesterfield)	Chesterfield, ST1163	GQ918113	GQ917675
LBC0913	CP	14.06.2008	New Caledonia (Chesterfield)	Chesterfield, ST1163	GQ918114	-
LBC0914	LB	17.08.2008	Costa rica	Cahuita, réserve naturelle, site 2	GQ918115	GQ917676
LBC0915	LB	17.08.2008	Costa rica	Cahuita, réserve naturelle, site 2	-	GQ917677
LBC0916	LB	17.08.2008	Costa rica	Cahuita, réserve naturelle, site 2	GQ918116	GQ917678
LBC0918	LB	18.08.2008	Costa rica	Porto Viejo, site 2	GQ918117	GQ917679
LBC0919	LB	18.08.2008	Costa rica	Porto Viejo, site 2	-	GQ917680
LBC0920	LB	18.08.2008	Costa rica	Porto Viejo, site 2	-	GQ917681
LBC0922	LB	18.08.2008	Costa rica	Porto Viejo, site 2	GQ918118	-
LBC0924	LB	17.08.2008	Costa rica	Cahuita, réserve naturelle, site 3	-	GQ917682
LBC0925	LB	17.08.2008	Costa rica	Cahuita, réserve naturelle, site 3	-	GQ917683
LBC0926	LB	25.08.2008	Costa rica	Playa coco, site 1	-	GQ917684
LBC0927	LB	25.08.2008	Costa rica	Playa coco, site 2	GQ918119	-
LBC0939	CP	12.10.2008	French Polynesia	Morea ST6	GQ918120	GQ917685
LBC0940	CP	12.10.2008	French Polynesia	Morea ST6	GQ918121	GQ917686
LBC0941	CP	12.10.2008	French Polynesia	Morea ST6	GQ918122	GQ917687
LBC0942	CP	14.10.2008	French Polynesia	Morea ST8	GQ918123	GQ917688
LBC0943	CP	15.10.2008	French Polynesia	Morea ST9	GQ918124	GQ917689
LBC0945	CP	17.10.2008	French Polynesia	Morea ST13	GQ918125	GQ917690
LBC0946	CP	17.10.2008	French Polynesia	Morea ST13	GQ918126	GQ917691
LBC0948	CP	18.10.2008	French Polynesia	Morea ST15	GQ917494	GQ917302
LBC0950	CP	21.10.2008	French Polynesia	Morea ST20	GQ918127	GQ917692
LBC0951	CP	21.10.2008	French Polynesia	Morea ST20	GQ918128	GQ917693
LBC0952	CP	13.10.2008	French Polynesia	Morea ST25	GQ918129	GQ917694
LBC0955	CP	27.10.2008	French Polynesia	Morea ST30	GQ918130	GQ917695
LLG0521	LL	28.09.2007	France	Ile de Bréat	GQ918131	GQ917696
TJS0078	TS	06.08.2007	France	Provence, Sausset-les-Pins	GQ918132	-
Sampling was realized by:
CP = C. Payri
CG = C. Geoffray
FL = F. Lelieart
FO = F. Ollivier
FR = F. Rousseau
GL = G. Lasne
JLM = Jean-Louis Menou
JML = J. Martin-Lescanne
LB = L. Bittner
LL = L. Le Gall
LM = L. Mattio
ODC = O. De Clerck
SA = S. Andrefouet
SD = S. Draisma
TS = T. Silberfeld
